# Supplementary material for: Microtomographic, Histomorphological, and Histomorphometric Analysis of Bone Healing in the Midpalatal Suture After Treatment with Isotretinoin
Source: Dent J (Basel). 2025 Mar 25;13(4):142. doi: 10.3390/dj13040142 (PMC12025938; doi:10.3390/dj13040142)
Supplement: Supplementary file 1 [file dentistry-13-00142-s001.zip]

Archive with 1 entries (1 files):
- dentistry-3494870-supplementary.pdf
